# Supplementary material for: Targeted metabolomics study of serum bile acid profile in patients with end-stage renal disease undergoing hemodialysis
Source: PeerJ. 2019 Jun 17;7:e7145. doi: 10.7717/peerj.7145 (PMC6585905; doi:10.7717/peerj.7145)
Supplement: Supplemental Information 5 [file peerj-07-7145-s005.xlsx]

## Sheet: Sheet1
Demographic and clinical characteristics of ESRD Survival,ESRD death and control group
	ESRD Survival 1	ESRD Survival 2	ESRD Survival 3	ESRD Survival 4	ESRD Survival 5	ESRD Survival 6	ESRD Survival 7	ESRD Survival 8	ESRD Survival 9	ESRD Survival 10	ESRD Survival 11	ESRD Survival 12	ESRD Survival 13	ESRD Survival 14	ESRD Survival 15	ESRD Survival 16	ESRD Survival 17	ESRD Survival 18	ESRD Survival 19	ESRD Survival 20	ESRD Survival 21	ESRD Survival 22	ESRD Survival 23	ESRD Survival 24	ESRD Survival 25	ESRD Survival 26	ESRD Survival 27	ESRD Survival 28	ESRD Survival 29	ESRD Survival 30	ESRD death 1	ESRD death 2	ESRD death 3	ESRD death 4	ESRD death 5	ESRD death 6	ESRD death 7	ESRD death 8	ESRD death 9	ESRD death 10	ESRD death 11	ESRD death 12	ESRD death 13	ESRD death 14	ESRD death 15	ESRD death 16	ESRD death 17	HC 1	HC 2
Sex（M/F）	M	M	F	F	F	M	F	F	M	M	M	M	M	M	F	M	M	M	F	F	M	M	M	F	F	M	F	M	F	F	M	M	M	F	F	M	F	F	M	M	M	M	F	M	F	F	F	M	F
Age（year）	48	67	66	54	63	58	73	40	53	51	65	35	40	65	62	33	83	53	65	36	44	62	49	43	58	46	82	44	74	65	63	87	63	78	83	68	60	56	66	70	65	78	75	66	80	64	80	58	55
height(cm)	174	178	158	155	162	168	149	152	165	173	170	160	180	158	160	172	160	170	150	162	164	176	170	163	151	163	145	164	158	156	170	178	165	150	150	165	160	156	170	172	165	160	155	165	150	158	150	168	154
weight（kg）	57	76.5	61.7	54.7	67.2	64.2	42.5	60.6	67	64.2	86.6	48.3	97.8	65	60	58.8	61	74	58	67	68	84	70	54	61.3	61.4	41.1	59	66.3	45.5	73.8	55.1	48.6	54.6	51	65.5	58	42.1	68.2	61.7	72.4	44.2	45.5	69	46	47.5	49	67	49
BMIkgm2	18.83	24.14	24.72	22.77	25.61	22.75	19.14	26.23	24.61	21.45	29.97	18.87	30.19	26.04	23.44	19.88	23.83	25.61	25.78	25.53	25.28	27.12	24.22	20.32	26.88	23.11	19.55	21.94	26.56	18.7	25.54	17.39	17.85	24.27	22.67	24.06	22.66	17.3	23.6	20.86	26.59	17.27	18.94	25.34	20.44	19.03	21.78	23.7387	20.6612
PTH（pgml）	411.8	414.3	163	131.2		83.85	48	795.2	317.8	240.9	158	175.7	2971.3	426.3	64.6	695.7	14.6	63.9	196	241.1	176.8	71.3	320.5	396.7	20.7	165.1	401.2		40.5	256.1	125.8	65.1	56.8	576.3	116.5	212.9	61.5	268.8	341.4	86.1	1453.1	114.1	135.6	215.6	197.3	3	64.5
CREA（umol/L）	1044.5	929.8	615.2	1098.1		727.7	525.3	949.6	956.2	1198.9	1644	949.9	1016.4	1156.8	815.6	1153.7	1006.4	494.7	391	746.9	1555.6	1017.4		616.4	1083.6	986.2	556.1	1177	1227.7	659.3	539.1	699.6	893.2	897.8	782.2	554.9	950.7	635.1	1001.9	410.6	703.4	915.9	576.6	1012.4	458.7	934.2	463.2	64	41.3
BUN（mmol/L）	23.43	27.13	18.78	16.77		17.15	13.02	12.1	17.35	20.95	30.3	19.28	17.7	29.74	21.96	23.16	22.44	26.98	18.78	16.36	32.36	24.31		22.49	27.76	22.73	17.02	29.16	29.89	20.37	26.66	18.18	16.12	33.8	31.88	10.6	18.63	18.8	29.33	13.99	15.91	18.92	12.85	32.4	26.39	24.96	14.72	5.7	4.22
UA（ummol/L）	425.3	423.3	384	513.2		387.7	224.3	415.2	494.4	415.4	499.4	482.2	530.3	382.9	425	584.5	402.5	504.2	430.7	411.8	577.3	180.9		497.1	560.8	568.1	288.2	568.9	454.6	400.2	347.9	330.7	415.7	739.4	502.3	318.1	386.9	361.7	492.7	388	465.7	636.4	400.7	503.9	343.8	508.4	377.7	260	187.7
Ca（mmol/L）	2.08	2.21	2.25	2.26		2.05	2.34	2.26	1.85	2.32	2.11	2.25	2.43	1.87	2.29	2.15	2.41	2.06	2.22	2.16	2.16	2.15		2.08	2.38	1.95	2.14	1.88	2.35	1.89	1.86	2.28	2.36	2.23	2.27	1.88	2.1	1.53	2.22	1.98	2.43	2.13	2.23	2.12	2.03	2.74	2.28	2.33	2.45
P（mmol/L）	1.89	1.52	1.42	1.94		1.55	0.91	1.43	1.21	2	1.76	1.65	1.96	2.12	1.98	1.93	2.34	1.58	1.32	1.45	1.33	2		1.12	1.81	1.98	1.15	2.19	2.88	2.14	1.45	1.33	1.44	2.65	1.11	0.92	1.75	1.24	1.55	0.73	1.55	2.09	1.09	2.6	2	2.11	1.02	0.87	0.93
TG（mmol/L）	2.3	0.69	3.32			1.85	1.62	4.74	6.34	4.07	2.51	1.91	2.45	0.73	2.03	1.88	1.45	1.51	0.93	4.63	0.84	2.03		1.15	2.15	1.67	1.14	0.92	3	1.91	1.01	1.82	1.59	3.84	2.51	2.6	0.93	1.29	1.64		1.28	0.89	4.04	4.03	1.62	2.21	2.14	1.85	0.9
CHOL(mmol/L)	4.38	2.82	5.15			4.05	4.03	5.74	3.88	4.5	3.61	2.71	3.97	3.59	4.3	4.03	3.95	3.23	3.09	3.69	3.31	2.33		3.44	4.72	2.43	4.86	4.55	5.03	4.03	2.4	3.94	4.48	5.47	3.36	2.85	3.95	2.95	2.69		2.9	4.76	3.28	5.28	3.64	2.25	4.88	5	3.89
HDL-C(mmol/L)	0.76	1.21	1.09			0.85	1.94	1.09	0.68	0.71	0.79	0.6	0.67	1.11	0.99	0.79	0.98	1.21	1.36	0.63	0.9	0.28		1.03	1.17	0.76	2.27	1.66	0.74	0.92	1.21	1.36	1.28	1.01	0.61	0.59	1.14	1.29	0.69		0.95	1.41	0.65	0.81	1.93	0.69	1.01	1.43	1.32
LDL-C(mmol/L)	2.57	1.3	2.55			2.02	1.35	2.5	2.86	1.94	1.69	1.24	2.19	2.15	2.39	2.39	2.31	1.33	1.31	3.96	2.03	1.13		1.89	2.57	2.91	1.63	2.02	2.93	2.24	0.73	1.75	2.48	2.71	1.61	1.08	2.39	1.07	1.25		1.37	2.95	0.79	2.64	0.97	0.56	2.9	3.14	1.98
WBC(10^9/L)		4.71	4.21	8.29		6.32		5.18	4.46	7.78	6.49	8.4	5.15	5.73		5.9	5.1		3.69	4.59	6.68				4.56	3.64	5.55			5.53	6.72	5.49	6.28	7.45	5.22	8.36	7.23	3.64	6.62	3.26	7.24		2.43	7.41	3.98	4.05	5.4	4.98	7.33
HGB(g/L)		114	112	122		106		125	91	121	90	118	88	127		140	128		108	83	97				129	112	128			111	83	103	106	146	98	116	106	109	119	86	108		71	141	105	75	89	129	93
PLT(10^9/L)		197	138	177		135		291	117	369	151	221	95	151		208	125		100	161	151				234	126	130			155	79	178	313	162	235	175	40	109	142	74	205		120	133	94	52	196	156
GLU（mmol/L）	3.67	3.9	4.24	5.56	5.63	8.66	6.28	6.81	5.13	5.15	8.52		3.19	6.43	21.38	4.45	10.58			4.58	4.35	3.68	3.98	6.96	5.71	5.78	5.2	6.06	4.2	3.92	7.34	7.29	7.41		7.22	10.42	5.78	7.54	4.45	12.03	3.21	7.07	3.55	9.95	6.49		3.68	4.96	5.39
ALB（g/L）	41.7	40.6	42.8	40.7	38.1	32.3	40.3	39.1	31.4	43	46.5		37.4	39.4	32.2	41	37.2	30.8	44.3	38.5	45.1	36.5	42	38.8	33.9	34.8	39.5	38.2	36.4	44.7	37.7	40.7	40.3	42.1	34.9	39.6	35.8	33.4	37.3	42.2	32.9	36	39.6	42.9	41.5	41.4	34.3	43.4	44.2
AST（U/L）	12	13	20	8	18	8	13	25	12	12	8		6	11	18	17	24	24	11	15	27	8	13	8	11	22	32	24	12	21	21	16	16	36	26	15	25	19	10	15	25	49	29	14	12	43	10	11	14
ALT（U/L）	4	8	15	14	24	4	6	15	14	5	10		10	9	7	14	15	16	5	14	13	7	8	28	3	27	23	20	11	22	8	11	12	37	11	12	15	23	10	10	16	30	7	11	4	30	6	7	15
ALP(U/L)	120	63	84	59		65	78		135		124		145	81	25	248	86	97	59	97	153	62	69	49	64	51	176	126	45	112	124	69	99	82	95	122	76	105	110	107	176	211	70	69	126	232	49	112	63
TBIL(umol/L)	3.3	5.7	5.4	9.5	5	6.3	5	5.8	6.3	8	5.4		5	5.3	8.1	6	7.8	7.2	10.8	2.8	8.4	4	6.4	5.5	7.1	5.5	8.8	5.8	6.9	7.1	4.1	12.7	7.2	6.6	8.5	6.1	4.9	10.6	7	5.2	5.8	7.9	10.7	5.7	6.6	7.3	6.2	5.1	6.3
DBIL(umol/L)	1.4	3	3.8	3.9	5	4.3	2.5	3.5	2.8	4	3.6		3	1.8	1.9	4	3.2	3.3	5	2.6	2.9	2	3.9	3	4.1	3.9	4.7	1.6	2.4	1.9	2.5	5.5	2.8	4.8	5.2	2.1	2	4.3	3.5	1.7	4.2	4.5	4	3.3	4.6	4.1	4.5	3	1.2
Duration	48	75	18	8	66	10	43	47	33	48	24		69	8	44	50	12	21	24	19	28	24	29	54	22	7	6	1	20	1	16	13	17	79	23	15	12	33	83	11	41	15	42	33	15	24	13
[truncated: 28 more columns]
